# Supplementary material for: Clonal Hematopoietic Mutations in Plasma Cell Disorders: Clinical Subgroups and Shared Pathogenesis
Source: Genomics Proteomics Bioinformatics. 2025 Mar 27;23(2):qzaf027. doi: 10.1093/gpbjnl/qzaf027 (PMC12342758; doi:10.1093/gpbjnl/qzaf027)
Supplement: qzaf027_Supplementary_Data [file qzaf027_supplementary_data.zip]

Archive with 9 entries (9 files):
- figS4.pdf
- figS3.pdf
- supplementary material captions.docx
- Table S3.xlsx
- figS1.pdf
- Table S4.xlsx
- Table S2.xlsx
- Table S1.xlsx
- figS2.pdf
