# Supplementary material for: Clonal Hematopoietic Mutations in Plasma Cell Disorders: Clinical Subgroups and Shared Pathogenesis
Source: Genomics Proteomics Bioinformatics. 2025 Mar 27;23(2):qzaf027. doi: 10.1093/gpbjnl/qzaf027 (PMC12342758; doi:10.1093/gpbjnl/qzaf027)
Supplement: qzaf027_Supplementary_Data [file qzaf027_supplementary_data.zip › Table S3.xlsx]

## Sheet: MM-multivariate
Table S3 The complete list of multivariate Cox proportional hazards model
Table S3A The complete list of multivariate Cox proportional hazards model for MM
	Beta	HR (95% CI)	Wald test	P value
KRAS	0.1304	1.139 (0.39–3.3)	0.06	0.8103
NRAS	−0.7114	0.4909 (0.12–2.1)	0.93	0.3342
BRAF	−17.08	3.839E−08 (0–Inf)	0	0.9975
TP53	0.4389	1.551 (0.46–5.2)	0.51	0.4767
ATM	−17.06	3.889E−08 (0–Inf)	0	0.9976
PRKD2	−0.06349	0.9385 (0.13–7)	0	0.9505
FGFR3	0.07055	1.073 (0.25–4.6)	0.01	0.924
PRDM1	−17.07	3.872E−08 (0–Inf)	0	0.9974
IRF4	0.316	1.372 (0.32–5.8)	0.18	0.6683
SETD2	0.142	1.153 (0.27–5)	0.04	0.8487
MAX	−16.03	1.093E−07 (0–Inf)	0	0.9979
SP140	−16.04	1.08E−07 (0–Inf)	0	0.9971
CCND1	0.6367	1.89 (0.44–8.1)	0.74	0.39
CYLD	−17.07	3.873E−08 (0–Inf)	0	0.9979
PTPN11	−14.01	8.218E−07 (0–Inf)	0	0.9977
NFKB2	NA	NA (NA–NA)	NA	NA
BCL7A	−0.1503	0.8605 (0.11–6.4)	0.02	0.8837
CDKN1B	2.049	7.759 (2.3–26)	10.7	0.001069
NFKBIA	−16.03	1.095E−07 (0–Inf)	0	0.9975
RB1	1.919	6.817 (0.88–53)	3.36	0.0666
LRP1B	0.3068	1.359 (0.41–4.5)	0.25	0.6167
DIS3	−0.6476	0.5233 (0.16–1.7)	1.11	0.2921
EGFR	1.212	3.36 (0.44–26)	1.37	0.2424
FAT4	−0.1002	0.9047 (0.27–3)	0.03	0.8702
TRAF3	0.6249	1.868 (0.44–8)	0.71	0.4004
ZFHX3	−0.3292	0.7195 (0.17–3)	0.2	0.655
MAF	NA	NA (NA–NA)	NA	NA
KDM5C	−15.02	3.004E−07 (0–Inf)	0	0.9972
IDH1	−17.07	3.872E−08 (0–Inf)	0	0.9974
ASXL1	−17.05	3.926E−08 (0–Inf)	0	0.9978
BCOR	−16.02	1.101E−07 (0–Inf)	0	0.9979
CBL	−15.02	2.999E−07 (0–Inf)	0	0.997
CREBBP	−17.05	3.941E−08 (0–Inf)	0	0.9978
DNMT3A	NA	NA (NA–NA)	NA	NA
EP300	−0.2666	0.766 (0.1–5.7)	0.07	0.7943
ETV6	NA	NA (NA–NA)	NA	NA
EZH2	1.014	2.758 (0.37–21)	0.98	0.3229
FLT3	−15.03	2.979E−07 (0–Inf)	0	0.9971
GNAS	−0.4269	0.6525 (0.088–4.9)	0.17	0.6768
IDH2	−17.06	3.889E−08 (0–Inf)	0	0.9976
IKZF1	−14.01	8.216E−07 (0–Inf)	0	0.9975
JAK2	−17.08	3.808E−08 (0–Inf)	0	0.9969
KDM6A	0.528	1.696 (0.22–13)	0.26	0.6098
MPL	1.596	4.933 (0.63–39)	2.31	0.1285
NF1	−15.02	3.004E−07 (0–Inf)	0	0.9972
RUNX1	−15.02	2.987E−07 (0–Inf)	0	0.9979
SF3B1	NA	NA (NA–NA)	NA	NA
TET2	−18.13	1.331E−08 (0–Inf)	0	0.9976
ZRSR2	4.224	68.33 (6.2–750)	11.9	0.0005624
ALK	−15.02	3.013E−07 (0–Inf)	0	0.9976
ARID1A	0.6847	1.983 (0.46–8.6)	0.84	0.3589
ARID1B	−17.06	3.898E−08 (0–Inf)	0	0.9978
ARID5B	1.059	2.884 (0.38–22)	1.06	0.3029
ATR	−17.08	3.811E−08 (0–Inf)	0	0.997
BCL2	−14.01	8.218E−07 (0–Inf)	0	0.9977
BCL6	−14.01	8.219E−07 (0–Inf)	0	0.9983
BIRC3	2.077	7.977 (1.8–35)	7.63	0.005734
BRCA1	−15.02	2.996E−07 (0–Inf)	0	0.9971
CARD11	−16.02	1.101E−07 (0–Inf)	0	0.9979
CCND3	1.943	6.98 (0.88–55)	3.4	0.06537
CD79A	NA	NA (NA–NA)	NA	NA
CDKN2A	NA	NA (NA–NA)	NA	NA
CHD8	1.948	7.012 (1.6–31)	6.46	0.01106
CHEK2	−16.03	1.087E−07 (0–Inf)	0	0.9974
CXCR4	1.216	3.373 (0.45–25)	1.39	0.2378
DDX3X	−15.02	3.004E−07 (0–Inf)	0	0.9972
DMD	0.4064	1.501 (0.52–4.4)	0.56	0.4547
DTX1	0.6436	1.903 (0.26–14)	0.39	0.5299
DUSP2	0.6881	1.99 (0.27–15)	0.45	0.5027
FAT1	−0.42	0.6571 (0.2–2.2)	0.46	0.4955
FAT2	−0.6975	0.4978 (0.067–3.7)	0.46	0.4956
FBXW7	NA	NA (NA–NA)	NA	NA
HIST1H1C	−17.08	3.815E−08 (0–Inf)	0	0.997
HIST1H1D	0.352	1.422 (0.33–6.1)	0.22	0.6374
HIST1H1E	0.7169	2.048 (0.27–15)	0.49	0.4846
IGLL5	−0.3865	0.6794 (0.09–5.1)	0.14	0.7074
IKZF3	−15.02	3.007E−07 (0–Inf)	0	0.9973
KLHL6	1.225	3.405 (0.45–26)	1.42	0.2332
KMT2C	0.4107	1.508 (0.52–4.4)	0.57	0.451
KMT2D	−0.376	0.6866 (0.16–2.9)	0.26	0.6102
LTB	NA	NA (NA–NA)	NA	NA
MGA	−0.4927	0.611 (0.14–2.6)	0.45	0.5039
MPEG1	−15.01	3.019E−07 (0–Inf)	0	0.9979
MYC	0.9607	2.613 (0.35–20)	0.87	0.3502
MYD88	NA	NA (NA–NA)	NA	NA
NCOR1	0.8997	2.459 (0.58–11)	1.47	0.2246
NCOR2	0.2649	1.303 (0.17–9.8)	0.07	0.7965
NEB	0.2577	1.294 (0.44–3.8)	0.22	0.6364
NOTCH1	4.924	137.5 (8.6–2200)	12.12	0.0004986
NOTCH2	1.839	6.293 (0.83–48)	3.17	0.07502
PCLO	1.031	2.803 (1.1–7.5)	4.23	0.03962
PDGFRB	0.04056	1.041 (0.14–7.7)	0	0.9683
PIK3CA	−16.03	1.094E−07 (0–Inf)	0	0.9977
POT1	−15.01	3.019E−07 (0–Inf)	0	0.9979
PRUNE2	0.3414	1.407 (0.33–6)	0.21	0.646
PTEN	−15.01	3.019E−07 (0–Inf)	0	0.9979
PTPRD	0.1941	1.214 (0.16–9.1)	0.04	0.8499
PTPRK	0.8389	2.314 (0.31–17)	0.66	0.4149
RET	−0.8254	0.438 (0.059–3.2)	0.66	0.4182
ROS1	−0.732	0.4809 (0.065–3.6)	0.51	0.474
SPEN	−18.2	1.246E−08 (0–Inf)	0	0.9973
SYNE1	−0.3655	0.6939 (0.21–2.3)	0.35	0.5536
XPO1	NA	NA (NA–NA)	NA	NA

## Sheet: AL-multivariate
Table S3B The complete list of multivariate Cox proportional hazards model for AL
	Beta	HR (95% CI)	Wald test	P value
KRAS	−0.03409	0.9665 (0.13–7)	0	0.9731
NRAS	NA	NA (NA–NA)	NA	NA
BRAF	0.2816	1.325 (0.18–9.6)	0.08	0.7809
TP53	−16.02	1.1E−07 (0–Inf)	0	0.9968
ATM	−0.3003	0.7406 (0.18–3)	0.17	0.6773
PRKD2	2.854	17.36 (2.1–140)	7.07	0.007841
FGFR3	−0.4045	0.6673 (0.092–4.8)	0.16	0.6893
PRDM1	−0.0395	0.9613 (0.23–4)	0	0.9564
IRF4	−16.03	1.093E−07 (0–Inf)	0	0.9963
SETD2	−0.08415	0.9193 (0.33–2.6)	0.03	0.8716
MAX	−16.03	1.088E−07 (0–Inf)	0	0.9962
SP140	NA	NA (NA–NA)	NA	NA
CCND1	−1.071	0.3427 (0.047–2.5)	1.12	0.2899
CYLD	NA	NA (NA–NA)	NA	NA
PTPN11	NA	NA (NA–NA)	NA	NA
NFKB2	1.976	7.215 (0.95–55)	3.64	0.05626
BCL7A	NA	NA (NA–NA)	NA	NA
CDKN1B	−17.04	3.958E−08 (0–Inf)	0	0.9969
NFKBIA	NA	NA (NA–NA)	NA	NA
RB1	NA	NA (NA–NA)	NA	NA
LRP1B	0.3272	1.387 (0.43–4.5)	0.3	0.5829
DIS3	0.4892	1.631 (0.77–3.5)	1.63	0.2024
EGFR	0.9784	2.66 (0.36–19)	0.93	0.3353
FAT4	−0.4113	0.6628 (0.16–2.7)	0.33	0.5685
TRAF3	NA	NA (NA–NA)	NA	NA
ZFHX3	0.04585	1.047 (0.49–2.2)	0.01	0.9047
MAF	NA	NA (NA–NA)	NA	NA
KDM5C	NA	NA (NA–NA)	NA	NA
IDH1	0.019	1.019 (0.25–4.2)	0	0.979
ASXL1	1.194	3.299 (0.8–14)	2.71	0.09961
BCOR	−16.03	1.096E−07 (0–Inf)	0	0.9965
CBL	NA	NA (NA–NA)	NA	NA
CREBBP	2.03	7.611 (2.3–25)	10.88	0.0009738
DNMT3A	2.064	7.875 (1.8–34)	7.66	0.005661
EP300	0.6107	1.842 (0.45–7.6)	0.71	0.3988
ETV6	−0.7241	0.4848 (0.067–3.5)	0.51	0.4737
EZH2	NA	NA (NA–NA)	NA	NA
FLT3	0.3837	1.468 (0.2–11)	0.14	0.7047
GNAS	NA	NA (NA–NA)	NA	NA
IDH2	−16.06	1.064E−07 (0–Inf)	0	0.9955
IKZF1	−16.02	1.1E−07 (0–Inf)	0	0.9968
JAK2	−0.5054	0.6033 (0.083–4.4)	0.25	0.6175
KDM6A	NA	NA (NA–NA)	NA	NA
MPL	−16.06	1.064E−07 (0–Inf)	0	0.9955
NF1	NA	NA (NA–NA)	NA	NA
RUNX1	NA	NA (NA–NA)	NA	NA
SF3B1	NA	NA (NA–NA)	NA	NA
TET2	0.3447	1.412 (0.44–4.6)	0.33	0.5651
ZRSR2	NA	NA (NA–NA)	NA	NA
ALK	−0.643	0.5257 (0.073–3.8)	0.4	0.5245
ARID1A	0.8221	2.275 (0.71–7.3)	1.89	0.169
ARID1B	1.242	3.463 (1.2–9.8)	5.45	0.01962
ARID5B	−16.02	1.101E−07 (0–Inf)	0	0.9968
ATR	0.188	1.207 (0.29–5)	0.07	0.7949
BCL2	NA	NA (NA–NA)	NA	NA
BCL6	−16.02	1.099E−07 (0–Inf)	0	0.9967
BIRC3	−16.02	1.101E−07 (0–Inf)	0	0.9968
BRCA1	0.2233	1.25 (0.3–5.2)	0.1	0.7574
CARD11	NA	NA (NA–NA)	NA	NA
CCND3	NA	NA (NA–NA)	NA	NA
CD79A	NA	NA (NA–NA)	NA	NA
CDKN2A	NA	NA (NA–NA)	NA	NA
CHD8	−0.4825	0.6172 (0.25–1.6)	1.05	0.3053
CHEK2	−15.02	3.009E−07 (0–Inf)	0	0.9967
CXCR4	−16.03	1.093E−07 (0–Inf)	0	0.9963
DDX3X	NA	NA (NA–NA)	NA	NA
DMD	0.5331	1.704 (0.67–4.3)	1.27	0.2594
DTX1	NA	NA (NA–NA)	NA	NA
DUSP2	0.2465	1.279 (0.18–9.3)	0.06	0.8075
FAT1	0.3852	1.47 (0.74–2.9)	1.21	0.2715
FAT2	−1.067	0.3439 (0.048–2.5)	1.12	0.2904
FBXW7	−15.02	3.003E−07 (0–Inf)	0	0.9959
HIST1H1C	0.4602	1.584 (0.22–12)	0.21	0.6494
HIST1H1D	NA	NA (NA–NA)	NA	NA
HIST1H1E	−16.04	1.084E−07 (0–Inf)	0	0.9955
IGLL5	0.5386	1.714 (0.77–3.8)	1.73	0.1878
IKZF3	NA	NA (NA–NA)	NA	NA
KLHL6	NA	NA (NA–NA)	NA	NA
KMT2C	0.3777	1.459 (0.52–4.1)	0.52	0.4712
KMT2D	−0.09228	0.9118 (0.43–1.9)	0.06	0.8101
LTB	3.576	35.74 (3.7–340)	9.59	0.001954
MGA	0.09495	1.1 (0.44–2.8)	0.04	0.8397
MPEG1	NA	NA (NA–NA)	NA	NA
MYC	NA	NA (NA–NA)	NA	NA
MYD88	1.376	3.959 (0.54–29)	1.82	0.1776
NCOR1	−0.5871	0.556 (0.077–4)	0.34	0.5617
NCOR2	−0.1103	0.8955 (0.32–2.5)	0.04	0.8323
NEB	0.566	1.761 (0.86–3.6)	2.37	0.1233
NOTCH1	−0.4283	0.6516 (0.16–2.7)	0.35	0.5523
NOTCH2	−16.03	1.093E−07 (0–Inf)	0	0.9963
PCLO	0.4513	1.57 (0.71–3.5)	1.24	0.2654
PDGFRB	0.7113	2.037 (0.28–15)	0.49	0.4838
PIK3CA	NA	NA (NA–NA)	NA	NA
POT1	NA	NA (NA–NA)	NA	NA
PRUNE2	0.6437	1.903 (0.26–14)	0.4	0.5276
PTEN	−0.93	0.3946 (0.054–2.9)	0.85	0.3574
PTPRD	NA	NA (NA–NA)	NA	NA
PTPRK	NA	NA (NA–NA)	NA	NA
RET	0.1214	1.129 (0.27–4.7)	0.03	0.8666
ROS1	−0.501	0.6059 (0.19–1.9)	0.71	0.3993
SPEN	0.2159	1.241 (0.53–2.9)	0.25	0.618
SYNE1	0.7274	2.07 (1–4.2)	4.15	0.04152
XPO1	NA	NA (NA–NA)	NA	NA

## Sheet: POEMS-multivariate
Table S3C The complete list of multivariate Cox proportional hazards model for POEMS
	Beta	HR (95% CI)	Wald test	P value
KRAS	NA	NA (NA–NA)	NA	NA
NRAS	NA	NA (NA–NA)	NA	NA
BRAF	NA	NA (NA–NA)	NA	NA
TP53	NA	NA (NA–NA)	NA	NA
ATM	−17.06	3.895E−08 (0–Inf)	0	0.9983
PRKD2	NA	NA (NA–NA)	NA	NA
FGFR3	−16.03	1.096E−07 (0–Inf)	0	0.9985
PRDM1	−17.07	3.865E−08 (0–Inf)	0	0.9982
IRF4	NA	NA (NA–NA)	NA	NA
SETD2	−18.12	1.357E−08 (0–Inf)	0	0.9986
MAX	NA	NA (NA–NA)	NA	NA
SP140	NA	NA (NA–NA)	NA	NA
CCND1	2.508	12.28 (1.4–110)	5.24	0.0221
CYLD	NA	NA (NA–NA)	NA	NA
PTPN11	NA	NA (NA–NA)	NA	NA
NFKB2	NA	NA (NA–NA)	NA	NA
BCL7A	NA	NA (NA–NA)	NA	NA
CDKN1B	NA	NA (NA–NA)	NA	NA
NFKBIA	NA	NA (NA–NA)	NA	NA
RB1	NA	NA (NA–NA)	NA	NA
LRP1B	0.8617	2.367 (0.3–19)	0.67	0.4142
DIS3	1.127	3.087 (0.37–26)	1.09	0.2965
EGFR	NA	NA (NA–NA)	NA	NA
FAT4	1.279	3.591 (0.45–28)	1.46	0.2263
TRAF3	NA	NA (NA–NA)	NA	NA
ZFHX3	−0.06295	0.939 (0.12–7.4)	0	0.9522
MAF	NA	NA (NA–NA)	NA	NA
KDM5C	NA	NA (NA–NA)	NA	NA
IDH1	−16.03	1.092E−07 (0–Inf)	0	0.9983
ASXL1	NA	NA (NA–NA)	NA	NA
BCOR	NA	NA (NA–NA)	NA	NA
CBL	−16.03	1.09E−07 (0–Inf)	0	0.9981
CREBBP	−16.03	1.09E−07 (0–Inf)	0	0.9981
DNMT3A	NA	NA (NA–NA)	NA	NA
EP300	−16.03	1.09E−07 (0–Inf)	0	0.9981
ETV6	−16.03	1.09E−07 (0–Inf)	0	0.9981
EZH2	NA	NA (NA–NA)	NA	NA
FLT3	NA	NA (NA–NA)	NA	NA
GNAS	NA	NA (NA–NA)	NA	NA
IDH2	NA	NA (NA–NA)	NA	NA
IKZF1	NA	NA (NA–NA)	NA	NA
JAK2	2.343	10.41 (2.2–49)	8.73	0.003136
KDM6A	NA	NA (NA–NA)	NA	NA
MPL	NA	NA (NA–NA)	NA	NA
NF1	NA	NA (NA–NA)	NA	NA
RUNX1	−17.07	3.865E−08 (0–Inf)	0	0.9982
SF3B1	NA	NA (NA–NA)	NA	NA
TET2	0.632	1.881 (0.24–15)	0.36	0.5491
ZRSR2	NA	NA (NA–NA)	NA	NA
ALK	NA	NA (NA–NA)	NA	NA
ARID1A	1.114	3.046 (0.38–24)	1.11	0.2914
ARID1B	−17.07	3.865E−08 (0–Inf)	0	0.9982
ARID5B	−16.03	1.09E−07 (0–Inf)	0	0.9981
ATR	2.291	9.883 (1.2–82)	4.49	0.03403
BCL2	−17.05	3.95E−08 (0–Inf)	0	0.9986
BCL6	NA	NA (NA–NA)	NA	NA
BIRC3	NA	NA (NA–NA)	NA	NA
BRCA1	NA	NA (NA–NA)	NA	NA
CARD11	NA	NA (NA–NA)	NA	NA
CCND3	−16.03	1.09E−07 (0–Inf)	0	0.9981
CD79A	NA	NA (NA–NA)	NA	NA
CDKN2A	−16.03	1.096E−07 (0–Inf)	0	0.9985
CHD8	−17.06	3.882E−08 (0–Inf)	0	0.9983
CHEK2	2.095	8.129 (1–66)	3.83	0.05022
CXCR4	NA	NA (NA–NA)	NA	NA
DDX3X	NA	NA (NA–NA)	NA	NA
DMD	−17.1	3.751E−08 (0–Inf)	0	0.9979
DTX1	NA	NA (NA–NA)	NA	NA
DUSP2	NA	NA (NA–NA)	NA	NA
FAT1	−18.25	1.185E−08 (0–Inf)	0	0.9979
FAT2	0.5057	1.658 (0.21–13)	0.23	0.6325
FBXW7	NA	NA (NA–NA)	NA	NA
HIST1H1C	−17.05	3.95E−08 (0–Inf)	0	0.9986
HIST1H1D	−16.03	1.096E−07 (0–Inf)	0	0.9985
HIST1H1E	NA	NA (NA–NA)	NA	NA
IGLL5	NA	NA (NA–NA)	NA	NA
IKZF3	NA	NA (NA–NA)	NA	NA
KLHL6	1.483	4.408 (0.55–35)	1.96	0.1618
KMT2C	−18.16	1.293E−08 (0–Inf)	0	0.9983
KMT2D	−0.7676	0.4641 (0.059–3.6)	0.53	0.4647
LTB	NA	NA (NA–NA)	NA	NA
MGA	−0.5397	0.5829 (0.075–4.6)	0.26	0.6071
MPEG1	−16.03	1.094E−07 (0–Inf)	0	0.9984
MYC	1.114	3.046 (0.38–24)	1.11	0.2914
MYD88	NA	NA (NA–NA)	NA	NA
NCOR1	NA	NA (NA–NA)	NA	NA
NCOR2	−17.07	3.865E−08 (0–Inf)	0	0.9982
NEB	−18.17	1.28E−08 (0–Inf)	0	0.9982
NOTCH1	1.134	3.108 (0.39–24)	1.16	0.2816
NOTCH2	−17.05	3.95E−08 (0–Inf)	0	0.9986
PCLO	0.3403	1.405 (0.3–6.6)	0.19	0.6648
PDGFRB	−17.06	3.916E−08 (0–Inf)	0	0.9984
PIK3CA	NA	NA (NA–NA)	NA	NA
POT1	−17.06	3.895E−08 (0–Inf)	0	0.9983
PRUNE2	−0.02086	0.9794 (0.13–7.7)	0	0.9841
PTEN	NA	NA (NA–NA)	NA	NA
PTPRD	2.291	9.883 (1.2–82)	4.49	0.03403
PTPRK	−15.02	2.984E−07 (0–Inf)	0	0.9984
RET	−0.1275	0.8803 (0.11–6.9)	0.01	0.9035
ROS1	0.5638	1.757 (0.38–8.1)	0.52	0.4709
SPEN	−18.16	1.294E−08 (0–Inf)	0	0.9983
SYNE1	−0.5258	0.5911 (0.075–4.6)	0.25	0.6171
XPO1	NA	NA (NA–NA)	NA	NA
