# Supplementary material for: Clonal Hematopoietic Mutations in Plasma Cell Disorders: Clinical Subgroups and Shared Pathogenesis
Source: Genomics Proteomics Bioinformatics. 2025 Mar 27;23(2):qzaf027. doi: 10.1093/gpbjnl/qzaf027 (PMC12342758; doi:10.1093/gpbjnl/qzaf027)
Supplement: qzaf027_Supplementary_Data [file qzaf027_supplementary_data.zip › Table S4.xlsx]

## Sheet: MM-VRD
Table S4 Treatment response data of the patients in different binary matrix factorization subgroups
Note: CR, Complete response; MR, Minimal response; PD, Progressive disease; PR, Partial response; sCR, Stringent complete response; SD, Stable disease; VGPR, Very good partial response; NR, No response.
Table S4A Treatment response data of the patients in different binary matrix factorization subgroups (MM-VRD)
	KMT2D-mut	﻿MGA-SYNE1-mut	﻿ZFHX3-DIS3-mut	﻿FAT1-mut
CR	0	2	1	2
MR	0	0	1	1
PD	0	0	1	4
PR	1	4	4	5
sCR	0	4	2	1
SD	0	0	1	0
VGPR	3	4	2	4

## Sheet: MM-VCD
Table S4B Treatment response data of the patients in different binary matrix factorization subgroups (MM-VCD)
	KMT2D-mut	﻿MGA-SYNE1-mut	﻿ZFHX3-DIS3-mut	﻿FAT1-mut
CR	1	1	4	5
MR	0	1	1	0
PD	0	0	0	1
PR	4	5	3	4
sCR	3	1	1	0
SD	2	2	2	0
VGPR	0	2	3	3

## Sheet: AL-VCD
Table S4C Treatment response data of the patients in different binary matrix factorization subgroups (AL-VCD)
	KMT2D-mut	﻿MGA-SYNE1-mut	﻿ZFHX3-DIS3-mut	﻿FAT1-mut
CR	4	4	3	1
NR/SD	4	3	3	4
PR	2	4	2	3
VGPR	2	5	2	1

## Sheet: POEMS-RD
Table S4D Treatment response data of the patients in different binary matrix factorization subgroups (POEMS-RD)
	KMT2D-mut	MGA-SYNE1-mut	ZFHX3-DIS3-mut	FAT1-mut
No	12	13	6	4
Yes	1	0	1	0
