# Supplementary material for: Clonal Hematopoietic Mutations in Plasma Cell Disorders: Clinical Subgroups and Shared Pathogenesis
Source: Genomics Proteomics Bioinformatics. 2025 Mar 27;23(2):qzaf027. doi: 10.1093/gpbjnl/qzaf027 (PMC12342758; doi:10.1093/gpbjnl/qzaf027)
Supplement: qzaf027_Supplementary_Data [file qzaf027_supplementary_data.zip › Table S1.xlsx]

## Sheet: sheet
Table S1 The full list of clonal hematopoietic mutations observed in this study
Myeloma driver mutations	Myeloid clonal hematopoietic mutations	Lymphoid clonal hematopoietic mutations
KRAS	ASXL1	ALK
NRAS	BCOR	ARID1A
BRAF	BRAF	ARID1B
TP53	CBL	ARID5B
ATM	CREBBP	ATM
PRKD2	DNMT3A	ATR
FGFR3	EP300	BCL2
PRDM1	ETV6	BCL6
IRF4	EZH2	BCL7A
SETD2	FLT3	BIRC3
MAX	GNAS	BRCA1
SP140	IDH1	CARD11
CCND1	IDH2	CCND1
CYLD	IKZF1	CCND3
PTPN11	JAK2	CD79A
NFKB2	KDM6A	CDKN2A
BCL7A	KRAS	CHD8
CDKN1B	MPL	CHEK2
NFKBIA	NF1	CXCR4
RB1	NRAS	DDX3X
LRP1B	PTPN11	DMD
DIS3	RUNX1	DTX1
EGFR	SETD2	DUSP2
FAT4	SF3B1	FAT1
TRAF3	TET2	FAT2
ZFHX3	TP53	FAT4
MAF	ZRSR2	FBXW7
KDM5C		HIST1H1C
IDH1		HIST1H1D
		HIST1H1E
		IGLL5
		IKZF3
		IRF4
		KLHL6
		KMT2C
		KMT2D
		LRP1B
		LTB
		MGA
		MPEG1
		MYC
		MYD88
		NCOR1
		NCOR2
		NEB
		NFKBIA
		NOTCH1
		NOTCH2
		PCLO
		PDGFRB
		PIK3CA
		POT1
		PRDM1
		PRUNE2
		PTEN
		PTPRD
		PTPRK
		RB1
		RET
		ROS1
		SPEN
		SYNE1
		TRAF3
		XPO1
